# Supplementary material for: Genome-Wide Identification and Variation Analysis of JAZ Family Reveals BnaJAZ8.C03 Involved in the Resistance to Plasmodiophora brassicae in Brassica napus
Source: Int J Mol Sci. 2022 Oct 25;23(21):12862. doi: 10.3390/ijms232112862 (PMC9657359; doi:10.3390/ijms232112862)
Supplement: Supplementary file 1 [file ijms-23-12862-s001.zip]

Archive with 3 entries (3 files):
- Figure S1.jpg
- Figure S2.tif
- Table S and Figure S figure legends20221024.pdf
